# Supplementary material for: Global research hotpots on child weight management: visualized analysis based on CiteSpace
Source: Front Public Health. 2025 Nov 27;13:1665819. doi: 10.3389/fpubh.2025.1665819 (PMC12695526; doi:10.3389/fpubh.2025.1665819)
Supplement: Supplementary file 1 [file Table_1.XLSX]

## Sheet: Sheet1
年份	国外文献	国内文献
2022年	77	89
2023年	45	100
2024年	30	76
2025年	16	16

## Sheet: Sheet2
年份	国外文献	国内文献
2022年	77	89
2023年	45	100
2024年	30	76
2025年	16	16
