# Supplementary material for: Global research hotpots on child weight management: visualized analysis based on CiteSpace
Source: Front Public Health. 2025 Nov 27;13:1665819. doi: 10.3389/fpubh.2025.1665819 (PMC12695526; doi:10.3389/fpubh.2025.1665819)
Supplement: Supplementary file 2 [file Table_2.XLSX]

## Sheet: Sheet1
序号	频次	中心性	年份	国家
1	30	0.28	2022	PEOPLES R CHINA
2	18	0.63	2022	USA
3	18	0	2022	ITALY
4	6	0.28	2023	ENGLAND
5	6	0.82	2022	SPAIN
6	6	0	2022	GREECE
7	6	0.07	2022	POLAND
8	6	0.05	2022	BRAZIL
9	5	0	2022	FRANCE
10	4	0	2022	ROMANIA
11	4	0.63	2023	SWEDEN
12	3	0.33	2022	CANADA
13	3	0.07	2022	SOUTH KOREA
14	3	0.05	2022	PORTUGAL
15	3	0.07	2022	AUSTRALIA
16	3	0.05	2024	TURKIYE
17	3	0.21	2023	CHILE
18	3	0.4	2022	IRAN
19	3	0.04	2022	SAUDI ARABIA
20	3	0	2023	INDIA
21	2	0	2022	TURKEY
22	2	0	2022	AUSTRIA
23	2	0.43	2023	GERMANY
24	2	0.07	2023	FINLAND
25	2	0	2022	IRELAND
26	2	0	2024	MALAYSIA
27	2	0	2023	PAKISTAN
28	2	0	2022	MEXICO
29	2	0	2024	DENMARK
30	2	0.14	2023	CYPRUS
31	2	0.15	2023	HUNGARY
