# Supplementary material for: Global research hotpots on child weight management: visualized analysis based on CiteSpace
Source: Front Public Health. 2025 Nov 27;13:1665819. doi: 10.3389/fpubh.2025.1665819 (PMC12695526; doi:10.3389/fpubh.2025.1665819)
Supplement: Supplementary file 3 [file Table_3.XLSX]

## Sheet: Sheet1
序号	频次	中心性	年份	关键词
1	55	0	2022	physical activity
2	41	0.08	2022	obese children
3	36	0	2022	childhood obesity
4	27	0.02	2022	adolescents
5	27	0.07	2022	overweight
6	22	0.02	2022	body mass index
7	20	0.06	2022	exercise
8	18	0.07	2022	health
9	17	0.3	2022	weight loss
10	13	0.24	2022	obesity
11	12	0.02	2022	pediatric obesity
12	11	0.18	2022	body composition
13	11	0.18	2022	weight
14	10	0.04	2022	risk factors
15	9	0.2	2022	prevalence
16	7	0.46	2022	randomized controlled trial
17	7	0.01	2022	insulin resistance
18	7	0.02	2022	blood pressure
19	7	0.05	2022	quality of life
20	7	0.11	2022	association
21	7	0	2022	performance
22	7	0.08	2023	overweight children
23	6	0.2	2022	cardiometabolic risk
24	6	0.3	2022	cardiovascular risk
25	6	0.12	2022	childhood
26	6	0.22	2022	metabolic syndrome
27	6	0.18	2022	risk
28	5	0.03	2022	adiposity
29	5	0	2023	intervention
30	5	0.27	2022	fitness
31	5	0.19	2022	aerobic exercise
32	5	0.02	2022	outcm
33	5	0	2022	weight management
