# Supplementary material for: Global research hotpots on child weight management: visualized analysis based on CiteSpace
Source: Front Public Health. 2025 Nov 27;13:1665819. doi: 10.3389/fpubh.2025.1665819 (PMC12695526; doi:10.3389/fpubh.2025.1665819)
Supplement: Supplementary file 4 [file Table_4.XLSX]

## Sheet: Sheet1
序号	频次	中心性	年份	关键词
1	117	0.23	2009	physical activity
2	102	0.45	2009	childhood obesity
3	41	0.15	2009	body mass index
4	29	0.44	2009	weight loss
5	29	0.26	2009	body composition
6	25	0.1	2014	pediatric obesity
7	24	0.07	2009	insulin resistance
8	19	0.21	2011	metabolic syndrome
9	17	0.06	2010	lifestyle intervention
10	16	0.04	2010	physical fitness
11	13	0.18	2011	randomized controlled trial
12	12	0.38	2009	body weight
13	10	0.22	2011	blood pressure
14	9	0.43	2016	children and adolescents
15	9	0.12	2010	child obesity
16	8	0.09	2009	cardiorespiratory fitness
17	8	0.23	2009	cardiovascular risk
18	7	0.06	2012	health promotion
19	7	0.14	2011	behavioral intervention
20	6	0.06	2014	body image
21	6	0.07	2010	motor skills
22	6	0.04	2013	quality of life
23	6	0.02	2018	obese children
24	6	0.32	2015	eating behavior
25	6	0	2015	weight status
26	6	0.02	2014	weight management
27	5	0.43	2013	cardiometabolic risk
28	5	0.03	2014	executive function
29	5	0.06	2009	exercise training
30	5	0.01	2016	nutrition education
31	5	0	2009	cardiovascular risk factors
