# Supplementary material for: Global research hotpots on child weight management: visualized analysis based on CiteSpace
Source: Front Public Health. 2025 Nov 27;13:1665819. doi: 10.3389/fpubh.2025.1665819 (PMC12695526; doi:10.3389/fpubh.2025.1665819)
Supplement: Supplementary file 5 [file Table_5.XLSX]

## Sheet: Sheet1
序号	关键词	Year	突发强度	起始年份	结束年份	2009 - 2025
1	cardiovascular risk factors	2009	2.28	2009	2012	▃▃▃▃▂▂▂▂▂▂▂▂▂▂▂▂▂
2	weight loss	2009	3.22	2010	2012	▂▃▃▃▂▂▂▂▂▂▂▂▂▂▂▂▂
3	lifestyle intervention	2010	2.7	2010	2013	▂▃▃▃▃▂▂▂▂▂▂▂▂▂▂▂▂
4	physical fitness	2010	2.04	2010	2011	▂▃▃▂▂▂▂▂▂▂▂▂▂▂▂▂▂
5	randomized controlled trial	2011	3.53	2011	2016	▂▂▃▃▃▃▃▃▂▂▂▂▂▂▂▂▂
6	quality of life	2013	2.42	2013	2016	▂▂▂▂▃▃▃▃▂▂▂▂▂▂▂▂▂
7	weight status	2015	1.96	2015	2018	▂▂▂▂▂▂▃▃▃▃▂▂▂▂▂▂▂
8	motor skills	2010	2.06	2016	2017	▂▂▂▂▂▂▂▃▃▂▂▂▂▂▂▂▂
9	nutrition education	2016	1.74	2016	2021	▂▂▂▂▂▂▂▃▃▃▃▃▃▂▂▂▂
10	insulin resistance	2009	3.06	2018	2020	▂▂▂▂▂▂▂▂▂▃▃▃▂▂▂▂▂
11	motor competence	2018	1.88	2018	2021	▂▂▂▂▂▂▂▂▂▃▃▃▃▂▂▂▂
12	obese children	2018	1.86	2018	2025	▂▂▂▂▂▂▂▂▂▃▃▃▃▃▃▃▃
13	pediatric obesity	2014	4.07	2020	2023	▂▂▂▂▂▂▂▂▂▂▂▃▃▃▃▂▂
14	metabolic syndrome	2011	2.69	2020	2021	▂▂▂▂▂▂▂▂▂▂▂▃▃▂▂▂▂
15	non-alcoholic fatty liver disease	2020	2.06	2020	2022	▂▂▂▂▂▂▂▂▂▂▂▃▃▃▂▂▂
16	children and adolescents	2016	1.91	2021	2025	▂▂▂▂▂▂▂▂▂▂▂▂▃▃▃▃▃
